# Supplementary material for: Efficacy and tolerability of the investigational topical cream SD-101 (6% allantoin) in patients with epidermolysis bullosa: a phase 3, randomized, double-blind, vehicle-controlled trial (ESSENCE study)
Source: Orphanet J Rare Dis. 2020 Jun 23;15:158. doi: 10.1186/s13023-020-01419-3 (PMC7310548; doi:10.1186/s13023-020-01419-3)
Supplement: Supplementary file 2 — Additional file 2:. ESSENCE study site information. Presents study investigators, country, and patient numbers for all study sites. [file 13023_2020_1419_MOESM2_ESM.xlsx]

## Sheet: Sheet1
Phase 3 ESSENCE Study Sites
Study Site Number	Investigator Name (Previous Investigator)	Country	Number of Patients
1	John C. Browning	USA	19
2	Anna Bruckner	USA	6
3	Roger Cornwall (Richard Azizkhan)	USA	6
4	Amy S. Paller	USA	2
5	Aida Lugo-Somolinos	USA	4
6	Christine Bodemer	France	14
7	Jean Philippe Lacour	France	4
8	Marcel F. Jonkman	Netherlands	3
9	Paola Giovanna Marchisio (Susanna Esposito)	Italy	8
10	Johann W. Bauer	Austria	1
11	Franziska Schauer (Dimitra Kiritsi; Johannes Kern)	Germany	9
12	Anna Martinez	UK	5
13	Cezary Kowalewski	Poland	8
14	Susan J. Bayliss	USA	1
15	Jean Tang	USA	3
16	Moise Levy	USA	0
17	Robert Sidbury	USA	4
18	Jonathan A. Dyer	USA	3
19	Rummana Aslam	USA	0
20	Harper Price	USA	2
21	Leslie Castelo-Soccio	USA	3
22	Jordan B. Slutsky	USA	2
23	Cynthia Marie Carver DeKlotz	USA	1
24	Lara Wine Lee	USA	1
25	Kimberly Morel	USA	0
26	Kristen Hook	USA	3
27	Mislen Bauer	USA	0
28	Lawrence Schachner	USA	0
29	Hagen Ott	Germany	7
30	Juliette Mazereeuw-Hautier	France	1
31	Raul de Lucas	Spain	12
32	Eli Sprecher	Israel	6
33	Dédée Murrell	Australia	9
34	Susan Robertson	Australia	0
35	Susan Robertson	Australia	2
36	Jonathan Glass	USA	0
38	Skaidra Valiukeviciene	Lithuania	4
43	Miloš Nikolić	Serbia	16
47	Giuseppe Fabrizi	Italy	0
